# Supplementary material for: HDAC inhibitor valproic acid upregulates CAR in vitro and in vivo
Source: Genet Vaccines Ther. 2007 Sep 24;5:10. doi: 10.1186/1479-0556-5-10 (PMC2174455; doi:10.1186/1479-0556-5-10)
Supplement: Additional file 1 — "VPA mediated CAR transcriptional induction enhances adenoviral transgene expression on HeLa, T24 and MCF7 cell lines." Data corresponds to Figure 3, Panel B. In triplicate, cells were treated with VPA as described in methods. Twenty four hours after pharmacological treatment cells were then transduced for 1 hour with Ad.CMV.Luc. 48 hours post adenoviral transduction cells were harvested and assayed for luciferase activity. Asterisks indicate statistically significant changes among control vs VPA groups (p < 0.05). [file 1479-0556-5-10-S1.xls]

## Sheet: Hoja1
	MCF7		HeLa		T24
	( - )	VPA	( - )	VPA	( - )	VPA
x1	2141	7672	2112	8726	20.12	100.9
x2	2947	8802	2035	9548	23.27	112.9
x3	2775	11000	2213	9086	21.195	121.9
media	2621	9158	2120	9120	21.5283	111.9
sd	424.495	1692.32	89.2693	412.053	1.60124	10.5357
T test	0.016459		0.00145361		0.0330323
V INC X1	0.816864	2.92713	0.996226	4.11604	0.934582	4.68685
V INC X2	1.12438	3.35826	0.959906	4.50377	1.0809	5.24425
V INC X3	1.05876	4.19687	1.04387	4.28585
PROM V INC	1	3.49409	1	4.30189	1.00774	4.96555
STD V INV	0.161959	0.645677	0.0421081	0.194365	0.103463	0.394145
